# Supplementary material for: Highly accurate whole-genome imputation of SARS-CoV-2 from partial or low-quality sequences
Source: Gigascience. 2021 Dec 2;10(12):giab078. doi: 10.1093/gigascience/giab078 (PMC8643610; doi:10.1093/gigascience/giab078)
Supplement: giab078_Supplemental_Files [file giab078_supplemental_files.zip]

Archive with 2 entries (2 files):
- AdditionalFile1.pdf
- gisaid_hcov-19_acknowledgement_table_2021_04_27_10.pdf
